# Supplementary material for: Tuning Immobilized Enzyme Features by Combining Solid-Phase Physicochemical Modification and Mineralization
Source: Int J Mol Sci. 2022 Oct 24;23(21):12808. doi: 10.3390/ijms232112808 (PMC9658946; doi:10.3390/ijms232112808)
Supplement: Supplementary file 1 [file ijms-23-12808-s001.zip]

Archive with 1 entries (1 files):
- ijms-1947719-supplementary.pdf
